# Supplementary material for: Muscarinic acetylcholine receptor-dependent and NMDA receptor-dependent LTP and LTD share the common AMPAR trafficking pathway
Source: iScience. 2023 Feb 3;26(3):106133. doi: 10.1016/j.isci.2023.106133 (PMC9972575; doi:10.1016/j.isci.2023.106133)
Supplement: Table S2. Reactions and parameters of the network model on hippocampal bidirectional synaptic plasticity, related to STAR Methods [file mmc2.xlsx]

## Sheet: SI Table S2
Table S2. Reactions and parameters of the network model on hippocampal bidirectional synaptic plasticity, related to STAR Methods.
No.	Reaction	kf	kb	Ref.
1	Syt1 + Ca = (Ca)ASyt1	2 l/(µmol*s)	97.6 1/s	1
2	(Ca2)ASyt1 + Ca = (Ca2)A(Ca)BSyt1	1 l/(µmol*s)	142 1/s	1
3	(Ca2)A(Ca)BSyt1 + Ca = (Ca2)A(Ca2)BSyt1	1 l/(µmol*s)	142 1/s	1
4	(Ca)ASyt1 + Ca = (Ca2)ASyt1	1 l/(µmol*s)	488 1/s	1
5	(Ca2)A(Ca2)BSyt1 + Ca = (Ca3)A(Ca2)BSyt1	0.5 l/(µmol*s)	1560 1/s	1
6	AC1 + CaMCa4 = AC1-CaMCa4	6 l/(µmol*s)	0.9 1/s	2–4
7	PDE4-cAMP -> PDE4 + AMP	17.233 1/s		3–5
8	AMP -> ATP	1.0 1/s		3
9	PDE1-CaMCa4-cAMP -> PDE1-CaMCa4 + AMP	11 1/s		3,6
10	pPDE4-cAMP -> pPDE4 + AMP	34.467 1/s		3,7
11	-> Ca	14 µmol/(l*s)		1
12	A1A2(pS2-PICK1) + Ca = A1A2(pS2-CaPICK1)	21.6 l/(µmol*s)	12 1/s	Detailed balance condition (DBC) based on Eq. 31
13	A1A2(pS2-PICK1-PICK1) + Ca = A1A2(pS2-PICK1-CaPICK1)	21.6 l/(µmol*s)	12 1/s	DBC based on Eq. 31
14	A1A2(pS2-PICK1-CaPICK1) + Ca = A1A2(pS2-CaPICK1-CaPICK1)	21.6 l/(µmol*s)	12 1/s	DBC based on Eq. 31
15	A1A2(pS2-PICK1-Ca2PICK1) + Ca = A1A2(pS2-CaPICK1-Ca2PICK1)	21.6 l/(µmol*s)	12 1/s	DBC based on Eq. 31
16	A1A2(pS2-CaPICK1) + Ca = A1A2(pS2-Ca2PICK1)	10.8 l/(µmol*s)	40 1/s	DBC based on Eq. 20
17	A1A2(pS2-CaPICK1-CaPICK1) + Ca = A1A2(pS2-CaPICK1-Ca2PICK1)	10.8 l/(µmol*s)	40 1/s	DBC based on Eq. 20
18	A1A2(pS2-PICK1-CaPICK1) + Ca = A1A2(pS2-PICK1-Ca2PICK1)	10.8 l/(µmol*s)	40 1/s	DBC based on Eq. 20
19	A1A2(pS2-CaPICK1-Ca2PICK1) + Ca = A1A2(pS2-Ca2PICK1-Ca2PICK1)	10.8 l/(µmol*s)	40 1/s	DBC based on Eq. 20
20	CaPICK1 + Ca = Ca2PICK1	10.8 l/(µmol*s)	40 1/s	1
21	A1A2(pS2) + Ca2PICK1 = A1A2(pS2-Ca2PICK1)	2.8 l/(µmol*s)	5 1/s	8
22	A1A2(pS2-PICK1) + Ca2PICK1 = A1A2(pS2-PICK1-Ca2PICK1)	2.8 l/(µmol*s)	5 1/s	DBC based on Eq. 21
23	A1A2(pS2-CaPICK1) + Ca2PICK1 = A1A2(pS2-CaPICK1-Ca2PICK1)	2.8 l/(µmol*s)	5 1/s	DBC based on Eq. 21
24	A1A2(pS2-Ca2PICK1) + Ca2PICK1 = A1A2(pS2-Ca2PICK1-Ca2PICK1)	2.8 l/(µmol*s)	5 1/s	DBC based on Eq. 21
25	CaPKC + Ca = Ca2PKC	45.45 l/(µmol*s)	40 1/s	9–12
26	Ca2PKC + Ca = Ca3PKC	45.45 l/(µmol*s)	40 1/s	9–12
27	2 * Ca + CaM = CaMCa2	6000 l²/(µmol²*s)	9.1 1/s	3,13
28	2 * Ca + CaMCa2 = CaMCa4	100000 l²/(µmol²*s)	1000 1/s	3,14
29	AC1-CaMCa4 + ATP = AC1-CaMCa4-ATP	10 l/(µmol*s)	2273 1/s	3,15
30	AC1-CaMCa4-ATP -> AC1-CaMCa4 + cAMP	5.684 1/s		3,15
31	PICK1 + Ca = CaPICK1	21.6 l/(µmol*s)	12 1/s	1
32	A1A2(pS2) + CaPICK1 = A1A2(pS2-CaPICK1)	2.8 l/(µmol*s)	5 1/s	16-18
33	A1A2(pS2-PICK1) + CaPICK1 = A1A2(pS2-PICK1-CaPICK1)	2.8 l/(µmol*s)	5 1/s	DBC based on Eq. 32
34	A1A2(pS2-CaPICK1) + CaPICK1 = A1A2(pS2-CaPICK1-CaPICK1)	2.8 l/(µmol*s)	5 1/s	DBC based on Eq. 32
35	A1A2(pS2-Ca2PICK1) + CaPICK1 = A1A2(pS2-CaPICK1-Ca2PICK1)	2.8 l/(µmol*s)	5 1/s	DBC based on Eq. 32
36	PKC + Ca = CaPKC	1111 l/(µmol*s)	12 1/s	9–12
37	A1A2endo(pS2-Ca2PICK1-Ca2PICK1) = A1A2endo(pS2-Ca2PICK1) + Ca2PICK1	5 1/s	0.7 l/(µmol*s)	17
38	A1A2endo(pS2-CaPICK1-Ca2PICK1) = A1A2endo(pS2-CaPICK1) + Ca2PICK1	5 1/s	0.7 l/(µmol*s)	DBC based on Eq. 37
39	A1A2endo(pS2-PICK1-Ca2PICK1) = A1A2endo(pS2-PICK1) + Ca2PICK1	5 1/s	0.7 l/(µmol*s)	DBC based on Eq. 37
40	A1A2endo(pS2-Ca2PICK1) = A1A2endo(pS2) + Ca2PICK1	5 1/s	0.7 l/(µmol*s)	DBC based on Eq. 37
41	A1A2endo(pS-Ca2PICK1) = A1A2endo(pS) + Ca2PICK1	5 1/s	0.7 l/(µmol*s)	DBC based on Eq. 37
42	A1A2endo(GRIP-pS-Ca2PICK1) = A1A2endo(GRIP-pS) + Ca2PICK1	5 1/s	0.7 l/(µmol*s)	DBC based on Eq. 37
43	A1A2endo(pS2-CaPICK1-Ca2PICK1) = A1A2endo(pS2-Ca2PICK1) + CaPICK1	5 1/s	0.7 l/(µmol*s)	DBC based on Eq. 37
44	A1A2endo(pS2-CaPICK1-CaPICK1) = A1A2endo(pS2-CaPICK1) + CaPICK1	5 1/s	0.7 l/(µmol*s)	DBC based on Eq. 37
45	A1A2endo(pS2-PICK1-CaPICK1) = A1A2endo(pS2-PICK1) + CaPICK1	5 1/s	0.7 l/(µmol*s)	DBC based on Eq. 37
46	A1A2endo(pS2-CaPICK1) = A1A2endo(pS2) + CaPICK1	5 1/s	0.7 l/(µmol*s)	DBC based on Eq. 37
47	A1A2endo(pS-CaPICK1) = A1A2endo(pS) + CaPICK1	5 1/s	0.7 l/(µmol*s)	DBC based on Eq. 37
48	A1A2endo(GRIP-pS-CaPICK1) = A1A2endo(GRIP-pS) + CaPICK1	5 1/s	0.7 l/(µmol*s)	DBC based on Eq. 37
49	A1A2endo(pS-Ca2PICK1) + GRIP = A1A2endo(GRIP-pS-Ca2PICK1)	5.5 l/(µmol*s)	0.3 1/s	17,19,20
50	A1A2endo(pS-CaPICK1) + GRIP = A1A2endo(GRIP-pS-CaPICK1)	5.5 l/(µmol*s)	0.3 1/s	DBC based on Eq. 49
51	A1A2endo(pS-PICK1) + GRIP = A1A2endo(GRIP-pS-PICK1)	5.5 l/(µmol*s)	0.3 1/s	DBC based on Eq. 49
52	A1A2endo(pS) + GRIP = A1A2endo(GRIP-pS)	5.5 l/(µmol*s)	0.3 1/s	DBC based on Eq. 49
53	A1A2endo + GRIP = A1A2endo(GRIP)	5.5 l/(µmol*s)	0.3 1/s	DBC based on Eq. 49
54	A1A2endo(GRIP) + GRIP = A1A2endo(GRIP2)	5.5 l/(µmol*s)	0.3 1/s	DBC based on Eq. 49
55	A1A2endo(pS2-PICK1-Ca2PICK1) = A1A2endo(pS2-Ca2PICK1) + PICK1	5 1/s	0.7 l/(µmol*s)	17
56	A1A2endo(pS2-PICK1-CaPICK1) = A1A2endo(pS2-CaPICK1) + PICK1	5 1/s	0.7 l/(µmol*s)	DBC based on Eq. 55
57	A1A2endo(pS2-PICK1-PICK1) = A1A2endo(pS2-PICK1) + PICK1	5 1/s	0.7 l/(µmol*s)	DBC based on Eq. 55
58	A1A2endo(pS2-PICK1) = A1A2endo(pS2) + PICK1	5 1/s	0.7 l/(µmol*s)	DBC based on Eq. 55
59	A1A2endo(pS-PICK1) = A1A2endo(pS) + PICK1	5 1/s	0.7 l/(µmol*s)	DBC based on Eq. 55
60	A1A2endo(GRIP-pS-PICK1) = A1A2endo(GRIP-pS) + PICK1	5 1/s	0.7 l/(µmol*s)	DBC based on Eq. 55
61	A1A2endo(pS2-PICK1) + PP2A = A1A2endo(pS2-PICK1)PP2A	0.08 l/(µmol*s)	0.8 1/s	10
62	A1A2endo(GRIP-pS-CaPICK1) + PP2A = A1A2endo(GRIP-pS-CaPICK1)PP2A	0.08 l/(µmol*s)	0.8 1/s	DBC based on Eq. 61
63	A1A2endo(GRIP-pS-PICK1) + PP2A = A1A2endo(GRIP-pS-PICK1)PP2A	0.08 l/(µmol*s)	0.8 1/s	DBC based on Eq. 61
64	A1A2endo(GRIP-pS) + PP2A = A1A2endo(GRIP-pS)PP2A	0.08 l/(µmol*s)	0.8 1/s	DBC based on Eq. 61
65	A1A2endo(pS2-CaPICK1) + PP2A = A1A2endo(pS2-CaPICK1)PP2A	0.08 l/(µmol*s)	0.8 1/s	DBC based on Eq. 61
66	A1A2endo(pS2-Ca2PICK1) + PP2A = A1A2endo(pS2-Ca2PICK1)PP2A	0.08 l/(µmol*s)	0.8 1/s	DBC based on Eq. 61
67	A1A2endo(pS2) + PP2A = A1A2endo(pS2)PP2A	0.08 l/(µmol*s)	0.8 1/s	DBC based on Eq. 61
68	A1A2endo(pS-Ca2PICK1) + PP2A = A1A2endo(pS-Ca2PICK1)PP2A	0.08 l/(µmol*s)	0.8 1/s	DBC based on Eq. 61
69	A1A2endo(pS-CaPICK1) + PP2A = A1A2endo(pS-CaPICK1)PP2A	0.08 l/(µmol*s)	0.8 1/s	DBC based on Eq. 61
70	A1A2endo(pS-CaPICK1) + PP2A = A1A2endo(pS-CaPICK1)PP2A	0.08 l/(µmol*s)	0.8 1/s	DBC based on Eq. 61
71	A1A2endo(pS) + PP2A = A1A2endo(pS)PP2A	0.08 l/(µmol*s)	0.8 1/s	DBC based on Eq. 61
72	A1A2endo(GRIP-pS-Ca2PICK1) + PP2A = A1A2endo(GRIP-pS-Ca2PICK1)PP2A	0.08 l/(µmol*s)	0.8 1/s	DBC based on Eq. 61
73	A1A2endo(pS2-PICK1)PP2A -> A1A2endo(pS-PICK1) + PP2A	2 1/s		10
74	A1A2endo(GRIP-pS-CaPICK1)PP2A -> A1A2endo(GRIP) + CaPICK1 + PP2A	2 1/s		10
75	A1A2endo(GRIP-pS-PICK1)PP2A -> A1A2endo(GRIP) + PICK1 + PP2A	2 1/s		10
76	A1A2endo(GRIP-pS)PP2A -> A1A2endo(GRIP) + PP2A	2 1/s		10
77	A1A2endo(pS2-CaPICK1)PP2A -> A1A2endo(pS-CaPICK1) + PP2A	2 1/s		10
78	A1A2endo(pS2-Ca2PICK1)PP2A -> A1A2endo(pS-Ca2PICK1) + PP2A	2 1/s		10
79	A1A2endo(pS2)PP2A -> A1A2endo(pS) + PP2A	2 1/s		10
80	A1A2endo(pS-Ca2PICK1)PP2A -> A1A2endo + Ca2PICK1 + PP2A	2 1/s		10
81	A1A2endo(pS-CaPICK1)PP2A -> A1A2endo + CaPICK1 + PP2A	2 1/s		10
82	A1A2endo(pS-PICK1)PP2A -> A1A2endo + PICK1 + PP2A	2 1/s		10
83	A1A2endo(pS)PP2A -> A1A2endo + PP2A	2 1/s		10
84	A1A2endo(GRIP-pS-Ca2PICK1)PP2A -> A1A2endo(GRIP) + Ca2PICK1 + PP2A	2 1/s		10
85	A1A2(pS2-Ca2PICK1) -> A1A2endo(pS2-Ca2PICK1)	0.001 1/s		1
86	A1A2(pS2-Ca2PICK1-Ca2PICK1) -> A1A2endo(pS2-Ca2PICK1-Ca2PICK1)	0.06 1/s		1
87	A1A2(pS2-CaPICK1) -> A1A2endo(pS2-CaPICK1)	0.0005 1/s		1
88	A1A2(pS2-CaPICK1-Ca2PICK1) -> A1A2endo(pS2-CaPICK1-Ca2PICK1)	0.02 1/s		1
89	A1A2(pS2-CaPICK1-CaPICK1) -> A1A2endo(pS2-CaPICK1-CaPICK1)	0.001 1/s		1
90	A1A2(pS2-PICK1) -> A1A2endo(pS2-PICK1)	8e-05 1/s		1
91	A1A2(pS2-PICK1-Ca2PICK1) -> A1A2endo(pS2-PICK1-Ca2PICK1)	0.001 1/s		1
92	A1A2(pS2-PICK1-CaPICK1) -> A1A2endo(pS2-PICK1-CaPICK1)	0.0002 1/s		1
93	A1A2(pS2-PICK1-PICK1) -> A1A2endo(pS2-PICK1-PICK1)	0.00016 1/s		1
94	Ca + NCX = Ca_NCX	800 l/(µmol*s)	100 1/s	9,10
95	Ca_NCX -> NCX	2300 1/s		9,10
96	PDE1 + CaMCa4 = PDE1-CaMCa4	100 l/(µmol*s)	1 1/s	3,4,21
97	PDE1-CaMCa4 + cAMP = PDE1-CaMCa4-cAMP	4.6 l/(µmol*s)	44 1/s	3,4,6
98	PDE4 + cAMP = PDE4-cAMP	21.66 l/(µmol*s)	68.95 1/s	3–5
99	PDE4-cAMP + PKAc = PDE4-cAMP-PKAc	0.428 l/(µmol*s)	0.56 1/s	3,4,7
100	PDE4 + PKAc = PDE4-PKAc	0.428 l/(µmol*s)	0.56 1/s	3,4,7
101	A1A2(GRIP-pS) + PICK1 = A1A2(GRIP-pS-PICK1)	2.8 l/(µmol*s)	5 1/s	17
102	A1(pS-SAP)A2(pS2) + PICK1 = A1(pS-SAP)A2(pS2-PICK1)	2.8 l/(µmol*s)	5 1/s	DBC based on Eq. 101
103	A1(pS)A2(pS2-PICK1) + PICK1 = A1(pS)A2(pS2-PICK1-PICK1)	2.8 l/(µmol*s)	5 1/s	DBC based on Eq. 101
104	A1(pS-SAP)A2(pS2-PICK1) + PICK1 = A1(pS-SAP)A2(pS2-PICK1-PICK1)	2.8 l/(µmol*s)	5 1/s	DBC based on Eq. 101
105	A1(pS2)A2(pS2) + PICK1 = A1(pS2)A2(pS2-PICK1)	2.8 l/(µmol*s)	5 1/s	DBC based on Eq. 101
106	A1(pS2-SAP)A2(pS2) + PICK1 = A1(pS2-SAP)A2(pS2-PICK1)	2.8 l/(µmol*s)	5 1/s	DBC based on Eq. 101
107	A1(pS2-SAP2)A2(pS2) + PICK1 = A1(pS2-SAP2)A2(pS2-PICK1)	2.8 l/(µmol*s)	5 1/s	DBC based on Eq. 101
108	A1(pS2)A2(pS2-PICK1) + PICK1 = A1(pS2)A2(pS2-PICK1-PICK1)	2.8 l/(µmol*s)	5 1/s	DBC based on Eq. 101
109	A1(pS2-SAP)A2(pS2-PICK1) + PICK1 = A1(pS2-SAP)A2(pS2-PICK1-PICK1)	2.8 l/(µmol*s)	5 1/s	DBC based on Eq. 101
110	A1(pS2-SAP2)A2(pS2-PICK1) + PICK1 = A1(pS2-SAP2)A2(pS2-PICK1-PICK1)	2.8 l/(µmol*s)	5 1/s	DBC based on Eq. 101
111	A1(pS2-SAP2)A2(pS2-PICK1) + PICK1 = A1(pS2-SAP2)A2(pS2-PICK1-PICK1)	2.8 l/(µmol*s)	5 1/s	DBC based on Eq. 101
112	A1(pS)A2(GRIP-pS) + PICK1 = A1(pS)A2(GRIP-pS-PICK1)	2.8 l/(µmol*s)	5 1/s	DBC based on Eq. 101
113	A1A2(pS2-CaPICK1) + PICK1 = A1A2(pS2-PICK1-CaPICK1)	2.8 l/(µmol*s)	5 1/s	DBC based on Eq. 101
114	A1A2(pS2-Ca2PICK1) + PICK1 = A1A2(pS2-PICK1-Ca2PICK1)	2.8 l/(µmol*s)	5 1/s	DBC based on Eq. 101
115	A1(pS-SAP)A2(GRIP-pS) + PICK1 = A1(pS-SAP)A2(GRIP-pS-PICK1)	2.8 l/(µmol*s)	5 1/s	DBC based on Eq. 101
116	A1(pS2)A2(GRIP-pS) + PICK1 = A1(pS2)A2(GRIP-pS-PICK1)	2.8 l/(µmol*s)	5 1/s	DBC based on Eq. 101
117	A1(pS2-SAP)A2(GRIP-pS) + PICK1 = A1(pS2-SAP)A2(GRIP-pS-PICK1)	2.8 l/(µmol*s)	5 1/s	DBC based on Eq. 101
118	A1(pS2-SAP2)A2(GRIP-pS) + PICK1 = A1(pS2-SAP2)A2(GRIP-pS-PICK1)	2.8 l/(µmol*s)	5 1/s	DBC based on Eq. 101
119	A1A2(pS2) + PICK1 = A1A2(pS2-PICK1)	2.8 l/(µmol*s)	5 1/s	DBC based on Eq. 101
120	A1A2(pS2-PICK1) + PICK1 = A1A2(pS2-PICK1-PICK1)	2.8 l/(µmol*s)	5 1/s	DBC based on Eq. 101
121	A1(pS)A2(pS2) + PICK1 = A1(pS)A2(pS2-PICK1)	2.8 l/(µmol*s)	5 1/s	DBC based on Eq. 101
122	PKAcAMP4 = R2_cAMP4 + 2 * PKAc	0.0016 1/s	170 l²/(µmol²*s)	3,22
123	A1A2(GRIP2) + PKAc = A1A2(GRIP2)-PKAc	4.02 l/(µmol*s)	24 1/s	23,24
124	A1A2(pS2) + PKAc = A1A2(pS2)-PKAc	4.02 l/(µmol*s)	24 1/s	DBC based on Eq. 123
125	A1A2(pS2-PICK1) + PKAc = A1A2(pS2-PICK1)-PKAc	4.02 l/(µmol*s)	24 1/s	DBC based on Eq. 123
126	A1A2(pS2-PICK1-PICK1) + PKAc = A1A2(pS2-PICK1-PICK1)-PKAc	4.02 l/(µmol*s)	24 1/s	DBC based on Eq. 123
127	A1(pS)A2(pS2) + PKAc = A1(pS)A2(pS2)-PKAc	4.02 l/(µmol*s)	24 1/s	DBC based on Eq. 123
128	A1(pS-SAP)A2(pS2) + PKAc = A1(pS-SAP)A2(pS2)-PKAc	4.02 l/(µmol*s)	24 1/s	DBC based on Eq. 123
129	A1(pS)A2(pS2-PICK1) + PKAc = A1(pS)A2(pS2-PICK1)-PKAc	4.02 l/(µmol*s)	24 1/s	DBC based on Eq. 123
130	A1(pS-SAP)A2(pS2-PICK1) + PKAc = A1(pS-SAP)A2(pS2-PICK1)-PKAc	4.02 l/(µmol*s)	24 1/s	DBC based on Eq. 123
131	A1(pS)A2(pS2-PICK1-PICK1) + PKAc = A1(pS)A2(pS2-PICK1-PICK1)-PKAc	4.02 l/(µmol*s)	24 1/s	DBC based on Eq. 123
132	A1(pS-SAP)A2(pS2-PICK1-PICK1) + PKAc = A1(pS-SAP)A2(pS2-PICK1-PICK1)-PKAc	4.02 l/(µmol*s)	24 1/s	DBC based on Eq. 123
133	A1(pS)A2(GRIP2) + PKAc = A1(pS)A2(GRIP2)-PKAc	4.02 l/(µmol*s)	24 1/s	DBC based on Eq. 123
134	A1(pS-SAP)A2(GRIP2) + PKAc = A1(pS-SAP)A2(GRIP2)-PKAc	4.02 l/(µmol*s)	24 1/s	DBC based on Eq. 123
135	A1A2(GRIP-pS) + PKAc = A1A2(GRIP-pS)-PKAc	4.02 l/(µmol*s)	24 1/s	DBC based on Eq. 123
136	A1A2(GRIP-pS-PICK1) + PKAc = A1A2(GRIP-pS-PICK1)-PKAc	4.02 l/(µmol*s)	24 1/s	DBC based on Eq. 123
137	A1(pS)A2(GRIP-pS) + PKAc = A1(pS)A2(GRIP-pS)-PKAc	4.02 l/(µmol*s)	24 1/s	DBC based on Eq. 123
138	A1(pS-SAP)A2(GRIP-pS) + PKAc = A1(pS-SAP)A2(GRIP-pS)-PKAc	4.02 l/(µmol*s)	24 1/s	DBC based on Eq. 123
139	A1(pS)A2(GRIP-pS-PICK1) + PKAc = A1(pS)A2(GRIP-pS-PICK1)-PKAc	4.02 l/(µmol*s)	24 1/s	DBC based on Eq. 123
140	A1(pS-SAP)A2(GRIP-pS-PICK1) + PKAc = A1(pS-SAP)A2(GRIP-pS-PICK1)-PKAc	4.02 l/(µmol*s)	24 1/s	DBC based on Eq. 123
141	PKA + 2 * cAMP = PKAcAMP2	87 l²/(µmol²*s)	0.02 1/s	3,25,26
142	PKAcAMP2 + 2 * cAMP = PKAcAMP4	115.4 l²/(µmol²*s)	0.2 1/s	3,25,26
143	A1A2(GRIP2) + Ca3PKC = A1A2(GRIP2)-Ca3PKC	0.8 l/(µmol*s)	0.8 1/s	10
144	A1(pS-SAP)A2(GRIP-pS) + Ca3PKC = A1(pS-SAP)A2(GRIP-pS)-Ca3PKC	0.8 l/(µmol*s)	0.8 1/s	DBC based on Eq. 143
145	A1(pS)A2(GRIP-pS-PICK1) + Ca3PKC = A1(pS)A2(GRIP-pS-PICK1)-Ca3PKC	0.8 l/(µmol*s)	0.8 1/s	DBC based on Eq. 143
146	A1(pS-SAP)A2(GRIP-pS-PICK1) + Ca3PKC = A1(pS-SAP)A2(GRIP-pS-PICK1)-Ca3PKC	0.8 l/(µmol*s)	0.8 1/s	DBC based on Eq. 143
147	A1(pS2)A2(GRIP-pS) + Ca3PKC = A1(pS2)A2(GRIP-pS)-Ca3PKC	0.8 l/(µmol*s)	0.8 1/s	DBC based on Eq. 143
148	A1(pS2-SAP)A2(GRIP-pS) + Ca3PKC = A1(pS2-SAP)A2(GRIP-pS)-Ca3PKC	0.8 l/(µmol*s)	0.8 1/s	DBC based on Eq. 143
149	A1(pS2-SAP2)A2(GRIP-pS) + Ca3PKC = A1(pS2-SAP2)A2(GRIP-pS)-Ca3PKC	0.8 l/(µmol*s)	0.8 1/s	DBC based on Eq. 143
150	A1(pS2)A2(GRIP-pS-PICK1) + Ca3PKC = A1(pS2)A2(GRIP-pS-PICK1)-Ca3PKC	0.8 l/(µmol*s)	0.8 1/s	DBC based on Eq. 143
151	A1(pS2-SAP)A2(GRIP-pS-PICK1) + Ca3PKC = A1(pS2-SAP)A2(GRIP-pS-PICK1)-Ca3PKC	0.8 l/(µmol*s)	0.8 1/s	DBC based on Eq. 143
152	A1(pS2-SAP2)A2(GRIP-pS-PICK1) + Ca3PKC = A1(pS2-SAP2)A2(GRIP-pS-PICK1)-Ca3PKC	0.8 l/(µmol*s)	0.8 1/s	DBC based on Eq. 143
153	A1(pS)A2(GRIP2) + Ca3PKC = A1(pS)A2(GRIP2)-Ca3PKC	0.8 l/(µmol*s)	0.8 1/s	DBC based on Eq. 143
154	A1(pS-SAP)A2(GRIP2) + Ca3PKC = A1(pS-SAP)A2(GRIP2)-Ca3PKC	0.8 l/(µmol*s)	0.8 1/s	DBC based on Eq. 143
155	A1(pS2)A2(GRIP2) + Ca3PKC = A1(pS2)A2(GRIP2)-Ca3PKC	0.8 l/(µmol*s)	0.8 1/s	DBC based on Eq. 143
156	A1(pS2-SAP)A2(GRIP2) + Ca3PKC = A1(pS2-SAP)A2(GRIP2)-Ca3PKC	0.8 l/(µmol*s)	0.8 1/s	DBC based on Eq. 143
157	A1(pS2-SAP2)A2(GRIP2) + Ca3PKC = A1(pS2-SAP2)A2(GRIP2)-Ca3PKC	0.8 l/(µmol*s)	0.8 1/s	DBC based on Eq. 143
158	A1A2(GRIP-pS) + Ca3PKC = A1A2(GRIP-pS)-Ca3PKC	0.8 l/(µmol*s)	0.8 1/s	DBC based on Eq. 143
159	A1A2(GRIP-pS-PICK1) + Ca3PKC = A1A2(GRIP-pS-PICK1)-Ca3PKC	0.8 l/(µmol*s)	0.8 1/s	DBC based on Eq. 143
160	A1(pS)A2(GRIP-pS) + Ca3PKC = A1(pS)A2(GRIP-pS)-Ca3PKC	0.8 l/(µmol*s)	0.8 1/s	DBC based on Eq. 143
161	Ca + PMCA = Ca_PMCA	2500 l/(µmol*s)	2000 1/s	9,10
162	Ca_PMCA -> PMCA	125 1/s		9,10
163	A1(pS)A2(GRIP2) + PP2B-CaMCa4 = A1(pS)A2(GRIP2)-PP2B-CaMCa4	2.01 l/(µmol*s)	8 1/s	23,24
164	A1(pS2)A2(pS2) + PP2B-CaMCa4 = A1(pS2)A2(pS2)-PP2B-CaMCa4	2.01 l/(µmol*s)	8 1/s	DBC based on Eq. 163
165	A1(pS2-SAP)A2(pS2) + PP2B-CaMCa4 = A1(pS2-SAP)A2(pS2)-PP2B-CaMCa4	2.01 l/(µmol*s)	8 1/s	DBC based on Eq. 163
166	A1(pS2)A2(pS2-PICK1) + PP2B-CaMCa4 = A1(pS2)A2(pS2-PICK1)-PP2B-CaMCa4	2.01 l/(µmol*s)	8 1/s	DBC based on Eq. 163
167	A1(pS2-SAP)A2(pS2-PICK1) + PP2B-CaMCa4 = A1(pS2-SAP)A2(pS2-PICK1)-PP2B-CaMCa4	2.01 l/(µmol*s)	8 1/s	DBC based on Eq. 163
168	A1(pS2)A2(pS2-PICK1-PICK1) + PP2B-CaMCa4 = A1(pS2)A2(pS2-PICK1-PICK1)-PP2B-CaMCa4	2.01 l/(µmol*s)	8 1/s	DBC based on Eq. 163
169	A1(pS2-SAP)A2(pS2-PICK1-PICK1) + PP2B-CaMCa4 = A1(pS2-SAP)A2(pS2-PICK1-PICK1)-PP2B-CaMCa4	2.01 l/(µmol*s)	8 1/s	DBC based on Eq. 163
170	A1(pS)A2(pS2) + PP2B-CaMCa4 = A1(pS)A2(pS2)-PP2B-CaMCa4	2.01 l/(µmol*s)	8 1/s	DBC based on Eq. 163
171	A1(pS)A2(pS2-PICK1) + PP2B-CaMCa4 = A1(pS)A2(pS2-PICK1)-PP2B-CaMCa4	2.01 l/(µmol*s)	8 1/s	DBC based on Eq. 163
172	A1(pS)A2(pS2-PICK1-PICK1) + PP2B-CaMCa4 = A1(pS)A2(pS2-PICK1-PICK1)-PP2B-CaMCa4	2.01 l/(µmol*s)	8 1/s	DBC based on Eq. 163
173	A1(pS2)A2(GRIP2) + PP2B-CaMCa4 = A1(pS2)A2(GRIP2)-PP2B-CaMCa4	2.01 l/(µmol*s)	8 1/s	DBC based on Eq. 163
174	A1(pS2-SAP)A2(GRIP2) + PP2B-CaMCa4 = A1(pS2-SAP)A2(GRIP2)-PP2B-CaMCa4	2.01 l/(µmol*s)	8 1/s	DBC based on Eq. 163
175	A1(pS)A2(GRIP-pS) + PP2B-CaMCa4 = A1(pS)A2(GRIP-pS)-PP2B-CaMCa4	2.01 l/(µmol*s)	8 1/s	DBC based on Eq. 163
176	A1(pS)A2(GRIP-pS-PICK1) + PP2B-CaMCa4 = A1(pS)A2(GRIP-pS-PICK1)-PP2B-CaMCa4	2.01 l/(µmol*s)	8 1/s	DBC based on Eq. 163
177	A1(pS2)A2(GRIP-pS) + PP2B-CaMCa4 = A1(pS2)A2(GRIP-pS)-PP2B-CaMCa4	2.01 l/(µmol*s)	8 1/s	DBC based on Eq. 163
178	A1(pS2-SAP)A2(GRIP-pS) + PP2B-CaMCa4 = A1(pS2-SAP)A2(GRIP-pS)-PP2B-CaMCa4	2.01 l/(µmol*s)	8 1/s	DBC based on Eq. 163
179	A1(pS2)A2(GRIP-pS-PICK1) + PP2B-CaMCa4 = A1(pS2)A2(GRIP-pS-PICK1)-PP2B-CaMCa4	2.01 l/(µmol*s)	8 1/s	DBC based on Eq. 163
180	A1(pS2-SAP)A2(GRIP-pS-PICK1) + PP2B-CaMCa4 = A1(pS2-SAP)A2(GRIP-pS-PICK1)-PP2B-CaMCa4	2.01 l/(µmol*s)	8 1/s	DBC based on Eq. 163
181	PP2B + CaM = PP2B-CaM	4.6 l/(µmol*s)	0.0012 1/s	DBC, 23
182	PP2B + CaMCa2 = PP2B-CaMCa2	46 l/(µmol*s)	0.0012 1/s	23,27
183	PP2B-CaM + 2 * Ca = PP2B-CaMCa2	6000 l²/(µmol²*s)	0.91 1/s	23,28
184	PP2B + CaMCa4 = PP2B-CaMCa4	46 l/(µmol*s)	0.0012 1/s	23,27
185	PP2B-CaMCa2 + 2 * Ca = PP2B-CaMCa4	100000 l²/(µmol²*s)	1000 1/s	DBC, 23
186	PDE4-PKAc -> pPDE4 + PKAc	0.125 1/s		3,4,7
187	pPDE4 -> PDE4	0.0025 1/s		3
188	pPDE4 + cAMP = pPDE4-cAMP	43.32 l/(µmol*s)	137.9 1/s	3,4,7
189	PDE4-cAMP-PKAc -> pPDE4-cAMP + PKAc	0.125 1/s		3,4,7
190	A1(pS)A2(GRIP2)-PP2B-CaMCa4 -> A1A2(GRIP2) + PP2B-CaMCa4	2 1/s		23,24
191	A1(pS2)A2(pS2)-PP2B-CaMCa4 -> A1(pS)A2(pS2) + PP2B-CaMCa4	2 1/s		23,24
192	A1(pS2-SAP)A2(pS2)-PP2B-CaMCa4 -> A1(pS-SAP)A2(pS2) + PP2B-CaMCa4	2 1/s		23,24
193	A1(pS2)A2(pS2-PICK1)-PP2B-CaMCa4 -> A1(pS)A2(pS2-PICK1) + PP2B-CaMCa4	2 1/s		23,24
194	A1(pS2-SAP)A2(pS2-PICK1)-PP2B-CaMCa4 -> A1(pS-SAP)A2(pS2-PICK1) + PP2B-CaMCa4	2 1/s		23,24
195	A1(pS2)A2(pS2-PICK1-PICK1)-PP2B-CaMCa4 -> A1(pS)A2(pS2-PICK1-PICK1) + PP2B-CaMCa4	2 1/s		23,24
196	A1(pS2-SAP)A2(pS2-PICK1-PICK1)-PP2B-CaMCa4 -> A1(pS-SAP)A2(pS2-PICK1-PICK1) + PP2B-CaMCa4	2 1/s		23,24
197	A1(pS)A2(pS2)-PP2B-CaMCa4 -> A1A2(pS2) + PP2B-CaMCa4	2 1/s		23,24
198	A1(pS)A2(pS2-PICK1)-PP2B-CaMCa4 -> A1A2(pS2-PICK1) + PP2B-CaMCa4	2 1/s		23,24
199	A1(pS)A2(pS2-PICK1-PICK1)-PP2B-CaMCa4 -> A1A2(pS2-PICK1-PICK1) + PP2B-CaMCa4	2 1/s		23,24
200	A1(pS2)A2(GRIP2)-PP2B-CaMCa4 -> A1(pS)A2(GRIP2) + PP2B-CaMCa4	2 1/s		23,24
201	A1(pS2-SAP)A2(GRIP2)-PP2B-CaMCa4 -> A1(pS-SAP)A2(GRIP2) + PP2B-CaMCa4	2 1/s		23,24
202	A1(pS)A2(GRIP-pS)-PP2B-CaMCa4 -> A1A2(GRIP-pS) + PP2B-CaMCa4	2 1/s		23,24
203	A1(pS)A2(GRIP-pS-PICK1)-PP2B-CaMCa4 -> A1A2(GRIP-pS-PICK1) + PP2B-CaMCa4	2 1/s		23,24
204	A1(pS2)A2(GRIP-pS)-PP2B-CaMCa4 -> A1(pS)A2(GRIP-pS) + PP2B-CaMCa4	2 1/s		23,24
205	A1(pS2-SAP)A2(GRIP-pS)-PP2B-CaMCa4 -> A1(pS-SAP)A2(GRIP-pS) + PP2B-CaMCa4	2 1/s		23,24
206	A1(pS2)A2(GRIP-pS-PICK1)-PP2B-CaMCa4 -> A1(pS)A2(GRIP-pS-PICK1) + PP2B-CaMCa4	2 1/s		23,24
207	A1(pS2-SAP)A2(GRIP-pS-PICK1)-PP2B-CaMCa4 -> A1(pS-SAP)A2(GRIP-pS-PICK1) + PP2B-CaMCa4	2 1/s		23,24
208	A1A2(GRIP2)-PKAc -> A1(pS)A2(GRIP2) + PKAc	6 1/s		23,24
209	A1A2(pS2)-PKAc -> A1(pS)A2(pS2) + PKAc	6 1/s		23,24
210	A1A2(pS2-PICK1)-PKAc -> A1(pS)A2(pS2-PICK1) + PKAc	6 1/s		23,24
211	A1A2(pS2-PICK1-PICK1)-PKAc -> A1(pS)A2(pS2-PICK1-PICK1) + PKAc	6 1/s		23,24
212	A1(pS)A2(pS2)-PKAc -> A1(pS2)A2(pS2) + PKAc	6 1/s		23,24
213	A1(pS-SAP)A2(pS2)-PKAc -> A1(pS2-SAP)A2(pS2) + PKAc	6 1/s		23,24
214	A1(pS)A2(pS2-PICK1)-PKAc -> A1(pS2)A2(pS2-PICK1) + PKAc	6 1/s		23,24
215	A1(pS-SAP)A2(pS2-PICK1)-PKAc -> A1(pS2-SAP)A2(pS2-PICK1) + PKAc	6 1/s		23,24
216	A1(pS)A2(pS2-PICK1-PICK1)-PKAc -> A1(pS2)A2(pS2-PICK1-PICK1) + PKAc	6 1/s		23,24
217	A1(pS-SAP)A2(pS2-PICK1-PICK1)-PKAc -> A1(pS2-SAP)A2(pS2-PICK1-PICK1) + PKAc	6 1/s	﻿	23,24
218	A1(pS)A2(GRIP2)-PKAc -> A1(pS2)A2(GRIP2) + PKAc	6 1/s		23,24
219	A1(pS-SAP)A2(GRIP2)-PKAc -> A1(pS2-SAP)A2(GRIP2) + PKAc	6 1/s		23,24
220	A1A2(GRIP-pS)-PKAc -> A1(pS)A2(GRIP-pS) + PKAc	6 1/s		23,24
221	A1A2(GRIP-pS-PICK1)-PKAc -> A1(pS)A2(GRIP-pS-PICK1) + PKAc	6 1/s		23,24
222	A1(pS)A2(GRIP-pS)-PKAc -> A1(pS2)A2(GRIP-pS) + PKAc	6 1/s		23,24
223	A1(pS-SAP)A2(GRIP-pS)-PKAc -> A1(pS2-SAP)A2(GRIP-pS) + PKAc	6 1/s		23,24
224	A1(pS)A2(GRIP-pS-PICK1)-PKAc -> A1(pS2)A2(GRIP-pS-PICK1) + PKAc	6 1/s		23,24
225	A1(pS-SAP)A2(GRIP-pS-PICK1)-PKAc -> A1(pS2-SAP)A2(GRIP-pS-PICK1) + PKAc	6 1/s		23,24
226	A1A2(GRIP2)-Ca3PKC -> A1A2(GRIP-pS) + GRIP + Ca3PKC	5 1/s		10
227	A1(pS-SAP)A2(GRIP-pS)-Ca3PKC -> A1(pS-SAP)A2(pS2) + GRIP + Ca3PKC	5 1/s		10
228	A1(pS)A2(GRIP-pS-PICK1)-Ca3PKC -> A1(pS)A2(pS2-PICK1) + GRIP + Ca3PKC	5 1/s		10
229	A1(pS-SAP)A2(GRIP-pS-PICK1)-Ca3PKC -> A1(pS-SAP)A2(pS2-PICK1) + GRIP + Ca3PKC	5 1/s		10
230	A1(pS2)A2(GRIP-pS)-Ca3PKC -> A1(pS2)A2(pS2) + GRIP + Ca3PKC	5 1/s		10
231	A1(pS2-SAP)A2(GRIP-pS)-Ca3PKC -> A1(pS2-SAP)A2(pS2) + GRIP + Ca3PKC	5 1/s		10
232	A1(pS2-SAP2)A2(GRIP-pS)-Ca3PKC -> A1(pS2-SAP2)A2(pS2) + GRIP + Ca3PKC	5 1/s		10
233	A1(pS2)A2(GRIP-pS-PICK1)-Ca3PKC -> A1(pS2)A2(pS2-PICK1) + GRIP + Ca3PKC	5 1/s		10
234	A1(pS2-SAP)A2(GRIP-pS-PICK1)-Ca3PKC -> A1(pS2-SAP)A2(pS2-PICK1) + GRIP + Ca3PKC	5 1/s		10
235	A1(pS2-SAP2)A2(GRIP-pS-PICK1)-Ca3PKC -> A1(pS2-SAP2)A2(pS2-PICK1) + GRIP + Ca3PKC	5 1/s		10
236	A1(pS)A2(GRIP2)-Ca3PKC -> A1(pS)A2(GRIP-pS) + GRIP + Ca3PKC	5 1/s		10
237	A1(pS-SAP)A2(GRIP2)-Ca3PKC -> A1(pS-SAP)A2(GRIP-pS) + GRIP + Ca3PKC	5 1/s		10
238	A1(pS2)A2(GRIP2)-Ca3PKC -> A1(pS2)A2(GRIP-pS) + GRIP + Ca3PKC	5 1/s		10
239	A1(pS2-SAP)A2(GRIP2)-Ca3PKC -> A1(pS2-SAP)A2(GRIP-pS) + GRIP + Ca3PKC	5 1/s		10
240	A1(pS2-SAP2)A2(GRIP2)-Ca3PKC -> A1(pS2-SAP2)A2(GRIP-pS) + GRIP + Ca3PKC	5 1/s		10
241	A1A2(GRIP-pS)-Ca3PKC -> A1A2(pS2) + GRIP + Ca3PKC	5 1/s		10
242	A1A2(GRIP-pS-PICK1)-Ca3PKC -> A1A2(pS2-PICK1) + GRIP + Ca3PKC	5 1/s		10
243	A1(pS)A2(GRIP-pS)-Ca3PKC -> A1(pS)A2(pS2) + GRIP + Ca3PKC	5 1/s		10
244	A1A2endo(GRIP2)MyoV -> A1A2psd(GRIP2)MyoV	0.02 1/s		1
245	A1A2endo(GRIP2) + MyoV -> A1A2endo(GRIP2)MyoV	0.001 l/(µmol*s)		1
246	A1A2psd(GRIP2)MyoVSyt1 -> A1A2(GRIP2) + MyoV + Syt1	2.5e-05 1/s		1
247	A1A2psd(GRIP2)MyoV(Ca)ASyt1 -> A1A2(GRIP2) + MyoV + (Ca)ASyt1	0.0001 1/s		1
248	A1A2psd(GRIP2)MyoV(Ca2)ASyt1 -> A1A2(GRIP2) + MyoV + (Ca2)ASyt1	0.3 1/s		1
249	A1A2psd(GRIP2)MyoV(Ca2)A(Ca)BSyt1 -> A1A2(GRIP2) + MyoV + (Ca2)A(Ca)BSyt1	20 1/s		1
250	A1A2psd(GRIP2)MyoV(Ca2)A(Ca2)BSyt1 -> A1A2(GRIP2) + MyoV + (Ca2)A(Ca2)BSyt1	60 1/s		1
251	A1A2psd(GRIP2)MyoV(Ca3)A(Ca2)BSyt1 -> A1A2(GRIP2) + MyoV + (Ca3)A(Ca2)BSyt1	70 1/s		1
252	A1A2psd(GRIP2)MyoV + (Ca)ASyt1 -> A1A2psd(GRIP2)MyoV(Ca)ASyt1	10000 l/(µmol*s)		1
				(see the STAR Methods)
253	A1A2psd(GRIP2)MyoVSyt1 + Ca = A1A2psd(GRIP2)MyoV(Ca)ASyt1	2 l/(µmol*s)	97.6 1/s	DBC based on Eq. 1
254	A1A2psd(GRIP2)MyoV + (Ca2)A(Ca)BSyt1 -> A1A2psd(GRIP2)MyoV(Ca2)A(Ca)BSyt1	10000 l/(µmol*s)		1
				(see the STAR Methods)
255	A1A2psd(GRIP2)MyoV(Ca2)ASyt1 + Ca = A1A2psd(GRIP2)MyoV(Ca2)A(Ca)BSyt1	1 l/(µmol*s)	142 1/s	DBC based on Eq. 2
256	A1A2psd(GRIP2)MyoV + (Ca2)A(Ca2)BSyt1 -> A1A2psd(GRIP2)MyoV(Ca2)A(Ca2)BSyt1	10000 l/(µmol*s)		1
				(see the STAR Methods)
257	A1A2psd(GRIP2)MyoV(Ca2)A(Ca)BSyt1 + Ca = A1A2psd(GRIP2)MyoV(Ca2)A(Ca2)BSyt1	1 l/(µmol*s)	142 1/s	DBC based on Eq. 3
258	A1A2psd(GRIP2)MyoV + (Ca2)ASyt1 -> A1A2psd(GRIP2)MyoV(Ca2)ASyt1	10000 l/(µmol*s)		1
				(see the STAR Methods)
259	A1A2psd(GRIP2)MyoV(Ca)ASyt1 + Ca = A1A2psd(GRIP2)MyoV(Ca2)ASyt1	1 l/(µmol*s)	488 1/s	DBC based on Eq. 4
260	A1A2psd(GRIP2)MyoV + (Ca3)A(Ca2)BSyt1 -> A1A2psd(GRIP2)MyoV(Ca3)A(Ca2)BSyt1	10000 l/(µmol*s)		1
				(see the STAR Methods)
261	A1A2psd(GRIP2)MyoV(Ca2)A(Ca2)BSyt1 + Ca = A1A2psd(GRIP2)MyoV(Ca3)A(Ca2)BSyt1	0.5 l/(µmol*s)	1560 1/s	DBC based on Eq. 5
262	A1A2psd(GRIP2)MyoV + Syt1 -> A1A2psd(GRIP2)MyoVSyt1	10000 l/(µmol*s)		1
				(see the STAR Methods)
263	R2 + 2 * PKAc -> PKA	0.1 l²/(µmol²*s)		1
264	R2_cAMP4 = R2 + 4 * cAMP	1 1/s	10000 l^4/(µmol^4*s)	29
265	A1(pS)A2(GRIP2) + SAP = A1(pS-SAP)A2(GRIP2)	1.5 l/(µmol*s)	1 1/s	1
266	A1(pS)A2(pS2) + SAP = A1(pS-SAP)A2(pS2)	1.5 l/(µmol*s)	1 1/s	DBC based on Eq. 265
267	A1(pS)A2(pS2-PICK1) + SAP = A1(pS-SAP)A2(pS2-PICK1)	1.5 l/(µmol*s)	1 1/s	DBC based on Eq. 265
268	A1(pS)A2(pS2-PICK1-PICK1) + SAP = A1(pS-SAP)A2(pS2-PICK1-PICK1)	1.5 l/(µmol*s)	1 1/s	DBC based on Eq. 265
269	A1(pS2)A2(pS2) + SAP = A1(pS2-SAP)A2(pS2)	1.5 l/(µmol*s)	1 1/s	DBC based on Eq. 265
270	A1(pS2-SAP)A2(pS2) + SAP = A1(pS2-SAP2)A2(pS2)	1.5 l/(µmol*s)	1 1/s	DBC based on Eq. 265
271	A1(pS2)A2(pS2-PICK1) + SAP = A1(pS2-SAP)A2(pS2-PICK1)	1.5 l/(µmol*s)	1 1/s	DBC based on Eq. 265
272	A1(pS2-SAP)A2(pS2-PICK1) + SAP = A1(pS2-SAP2)A2(pS2-PICK1)	1.5 l/(µmol*s)	1 1/s	DBC based on Eq. 265
273	A1(pS2)A2(pS2-PICK1-PICK1) + SAP = A1(pS2-SAP)A2(pS2-PICK1-PICK1)	1.5 l/(µmol*s)	1 1/s	DBC based on Eq. 265
274	A1(pS2-SAP)A2(pS2-PICK1-PICK1) + SAP = A1(pS2-SAP2)A2(pS2-PICK1-PICK1)	1.5 l/(µmol*s)	1 1/s	DBC based on Eq. 265
275	A1(pS2)A2(GRIP2) + SAP = A1(pS2-SAP)A2(GRIP2)	1.5 l/(µmol*s)	1 1/s	DBC based on Eq. 265
276	A1(pS2-SAP)A2(GRIP2) + SAP = A1(pS2-SAP2)A2(GRIP2)	1.5 l/(µmol*s)	1 1/s	DBC based on Eq. 265
277	A1(pS)A2(GRIP-pS) + SAP = A1(pS-SAP)A2(GRIP-pS)	1.5 l/(µmol*s)	1 1/s	DBC based on Eq. 265
278	A1(pS)A2(GRIP-pS-PICK1) + SAP = A1(pS-SAP)A2(GRIP-pS-PICK1)	1.5 l/(µmol*s)	1 1/s	DBC based on Eq. 265
279	A1(pS2)A2(GRIP-pS) + SAP = A1(pS2-SAP)A2(GRIP-pS)	1.5 l/(µmol*s)	1 1/s	DBC based on Eq. 265
280	A1(pS2-SAP)A2(GRIP-pS) + SAP = A1(pS2-SAP2)A2(GRIP-pS)	1.5 l/(µmol*s)	1 1/s	DBC based on Eq. 265
281	A1(pS2)A2(GRIP-pS-PICK1) + SAP = A1(pS2-SAP)A2(GRIP-pS-PICK1)	1.5 l/(µmol*s)	1 1/s	DBC based on Eq. 265
282	A1(pS2-SAP)A2(GRIP-pS-PICK1) + SAP = A1(pS2-SAP2)A2(GRIP-pS-PICK1)	1.5 l/(µmol*s)	1 1/s	DBC based on Eq. 265
283	Ca + SERCA = Ca_SERCA	17147 l/(µmol*s)	8426.3 1/s	9,10
284	Ca + Ca_SERCA = Ca2_SERCA	17147 l/(µmol*s)	8426.3 1/s	9,10
285	Ca2_SERCA -> SERCA	250 1/s		9,10
REFERENCES
1	Sumi, T. & Harada, K. (2020) Mechanism underlying hippocampal long-term potentiation and depression based on competition between endocytosis and exocytosis of AMPA receptors. Sci. Rep. 10, 14711–14.
2	Wang, H. & Storm, D. R. (2003) Calmodulin-regulated adenylyl cyclases: cross-talk and plasticity in the central nervous system. Mol. Pharmacol. 63, 463–468.
3	Chay, A., Zamparo, I., Koschinski, A., Zaccolo, M. & Blackwell, K. T. (2016) Control of βAR- and N-methyl-D-aspartate (NMDA) Receptor-Dependent cAMP Dynamics in Hippocampal Neurons. PLoS Comput Biol 12, e1004735.
4	Jȩdrzejewska-Szmek, J., Luczak, V., Abel, T. & Blackwell, K. T. (2017) β-adrenergic signaling broadly contributes to LTP induction. PLoS Comput Biol 13, e1005657.
5	Herman, S. B., Juilfs, D. M., Fauman, E. B., Juneau, P. & Menetski, J. P. (2000) Analysis of a mutation in phosphodiesterase type 4 that alters both inhibitor activity and nucleotide selectivity. Mol Pharmacol 57, 991–999.
6	Sharma, R. K. & Kalra, J. (1994) Characterization of calmodulin-dependent cyclic nucleotide phosphodiesterase isoenzymes. Biochem. J. 299 ( Pt 1), 97–100.
7	MacKenzie, S. J. et al. (2002) Long PDE4 cAMP specific phosphodiesterases are activated by protein kinase A-mediated phosphorylation of a single serine residue in Upstream Conserved Region 1 (UCR1). Br. J. Pharmacol. 136, 421–433.
8	Gallimore, A. R., Kim, T., Tanaka-Yamamoto, K. & De Schutter, E. (2018) Switching On Depression and Potentiation in the Cerebellum. Cell Rep 22, 722–733.
9	Antunes, G. & De Schutter, E. (2012) A stochastic signaling network mediates the probabilistic induction of cerebellar long-term depression. J. Neurosci. 32, 9288–9300.
10	Antunes, G., Roque, A. C. & Simoes-de-Souza, F. M. (2016) Stochastic Induction of Long-Term Potentiation and Long-Term Depression. Sci. Rep. 6, 30899–11.
11	Torrecillas, A., Laynez, J., Menéndez, M., Corbalán-García, S. & Gómez-Fernández, J. C. (2004) Calorimetric study of the interaction of the C2 domains of classical protein kinase C isoenzymes with Ca2+ and phospholipids. Biochemistry 43, 11727–11739.
12	Kohout, S. C., Corbalán-García, S., Torrecillas, A., Gómez-Fernández, J. C. & Falke, J. J. (2002) C2 domains of protein kinase C isoforms alpha, beta, and gamma: activation parameters and calcium stoichiometries of the membrane-bound state. Biochemistry 41, 11411–11424.
13	Brown, S. E., Martin, S. R. & Bayley, P. M. (1997) Kinetic control of the dissociation pathway of calmodulin-peptide complexes. J. Biol. Chem. 272, 3389–3397.
14	Putkey, J. A., Kleerekoper, Q., Gaertner, T. R. & Waxham, M. N. (2003) A new role for IQ motif proteins in regulating calmodulin function. J. Biol. Chem. 278, 49667–49670.
15	Tang, W. J., Krupinski, J. & Gilman, A. G. (1991) Expression and characterization of calmodulin-activated (type I) adenylylcyclase. J. Biol. Chem. 266, 8595–8603.
16	Hanley, J. G. & Henley, J. M. (2005) PICK1 is a calcium-sensor for NMDA-induced AMPA receptor trafficking. EMBO J 24, 3266–3278.
17	Gallimore, A. R., Aricescu, A. R., Yuzaki, M. & Calinescu, R. (2016) A Computational Model for the AMPA Receptor Phosphorylation Master Switch Regulating Cerebellar Long-Term Depression. PLoS Comput Biol 12, e1004664.
18	Bolia, A., Gerek, Z. N., Keskin, O., Banu Ozkan, S. & Dev, K. K. (2012) The binding affinities of proteins interacting with the PDZ domain of PICK1. Proteins 80, 1393–1408.
19	Gianni, S. et al. (2005) The kinetics of PDZ domain-ligand interactions and implications for the binding mechanism. J. Biol. Chem. 280, 34805–34812.
20	Czöndör, K. et al. (2012) Unified quantitative model of AMPA receptor trafficking at synapses. PNAS 109, 3522–3527.
21	Sharma, R. K. & Wang, J. H. (1986) Regulation of cAMP concentration by calmodulin-dependent cyclic nucleotide phosphodiesterase. Biochem. Cell Biol. 64, 1072–1080.
22	Zawadzki, K. M. & Taylor, S. S. (2004) cAMP-dependent protein kinase regulatory subunit type IIbeta: active site mutations define an isoform-specific network for allosteric signaling by cAMP. J. Biol. Chem. 279, 7029–7036.
23	Oliveira, R. F., Kim, M. & Blackwell, K. T. (2012) Subcellular location of PKA controls striatal plasticity: stochastic simulations in spiny dendrites. PLoS Comput Biol 8, e1002383.
24	Hayer, A. & Bhalla, U. S. (2005) Molecular switches at the synapse emerge from receptor and kinase traffic. PLoS Comput Biol 1, 137–154.
25	Øgreid, D. & Døskeland, S. O. (1981) The kinetics of association of cyclic AMP to the two types of binding sites associated with protein kinase II from bovine myocardium. FEBS Lett 129, 287–292.
26	Friedrich W Herberg, Susan S Taylor, A. & Dostmann, W. R. G. (1996) Active Site Mutations Define the Pathway for the Cooperative Activation of cAMP-Dependent Protein Kinase†. Biochemistry 35, 2934–2942.
27	Quintana, A. R., Wang, D., Forbes, J. E. & Waxham, M. N. (2005) Kinetics of calmodulin binding to calcineurin. Biochem. Biophys. Res. Commun. 334, 674–680.
28	Lindskog, M., Kim, M., Wikström, M. A., Blackwell, K. T. & Kotaleski, J. H. (2006) Transient calcium and dopamine increase PKA activity and DARPP-32 phosphorylation. PLoS Comput Biol 2, e119.
29	Williamson, T., Schwartz, J.-M., Kell, D. B. & Stateva, L. (2009) Deterministic mathematical models of the cAMP pathway in Saccharomyces cerevisiae. BMC Syst Biol 3, 70.
